# Supplementary material for: Occupational Differences in Psychological Distress Between Chinese Dentists and Dental Nurses
Source: Front Psychol. 2022 Jul 1;13:923626. doi: 10.3389/fpsyg.2022.923626 (PMC9285401; doi:10.3389/fpsyg.2022.923626)
Supplement: Supplementary file 1 [file Table_1.XLSX]

## Sheet: Univariate analysis
Supplementary table 1 | Univariate analysis of psychological distress
Variables	Psychological distress
	Doctor	c2	P	effect size		Nurse	c2	P	effect size
	(n/%)					(n/%)
Gender		0.497	0.481	0.016				1	0.002
Male	176(24.8)					2(20.0)
Female	300(26.2)					241(20.9)
Academic degree		4.421	0.219	0.049			3.313	0.191	0.053
Doctor	29(21.2)					0
Master	182(25.0)					5(38.5)
Undergraduate	229(27.7)					166(19.9)
College and below	36(22.1)					72(22.4)
Age		0.16	0.899	-0.03			10.427	0.001	0.095
< 35 years old	276(25.8)					172(18.8)
≥ 35 years old	200(25.5)					71(28.2)
Technical title		0.222	0.895	0.011			5.461	0.065	0.068
Junior	213(26.1)					194(20.5)
Intermediate	173(25.1)					40(20.5)
Senior	90(25.7)					9(40.9)
Monthly income		13.547	0.001	0.085			6.316	0.043	0.074
< 5000 CNY	130(31.9)					106(24.4)
5000-10000 CNY	177(25.9)					132(19.2)
> 10000 CNY	169(22.1)					5(12.2)
Years of service		1.669	0.434	0.03			3.683	0.159	0.056
< 10 years	303(25.9)					164(19.6)
10-20 years	86(23.4)					62(23.1)
> 20 years	87(27.6)					17(28.3)
Hours worked per week		28.606	<0.001	0.124			24.896	<0.001	0.146
< 45 hours	280(22.1)					161(17.8)
45-55 hours	132(31.4)					67(30.7)
> 55 hours	64(37.9)					15(37.5)
Marital status		5.199	0.158	0.053			6.72	0.081	0.076
Single	94(29.7)					55(22.0)
Couple	56(24.8)					20(15.0)
Married	309(24.5)					160(21.0)
Divorced or widowed	17(33.3)					8(38.1)
Whether have children		0.09	0.764	-0.007			1.183	0.277	0.032
No	196(26.0)					96(19.4)
Yes	280(25.4)					147(22.0)
Daily visits		1.944	0.584	0.032			0.657	0.883	0.024
< 10 patients	197(26.8)					40(19.4)
10-20 patients	197(24.9)					103(20.9)
20-30 patients	48(23.0)					42(20.4)
> 30 patients	34(28.1)					58(22.4)
Tube bed		2.722	0.099	0.038			0.004	0.95	0.002
No	417(25.1)					211(20.8)
Yes	59(30.6)					32(21.1)
Organization type		3.086	0.214	0.041			0.399	0.819	0.019
Stomatology hospitals	303(26.8)					175(20.7)
Dental departments in general hospitals	152(24.6)					54(20.6)
Dental clinics	21(19.8)					14(24.1)
Professional type		3.498	0.624	0.043			12.547	0.028	0.104
General Practice	194(25.1)					114(20.5)
Oral medicine	109(25.5)					49(20.9)
Maxillofacial surgery	50(27.2)					38(24.5)
Prosthodontics	47(24.9)					17(21.3)
Implant dentistry	15(20.0)					14(35.9)
Orthodontics	61(29.8)					11(11.0)
Commute time		5.727	0.221	0.056			12.936	0.012	0.105
< 15 min	89(22.2)					15(10.5)
15-30 min	197(25.7)					101(21.5)
30-45 min	92(25.6)					63(24.6)
45-60 min	60(28.8)					37(19.6)
> 60 min	38(31.4)					27(25.0)
Undertake teaching tasks		0.59	0.443	0.018			9.574	0.002	-0.091
Yes	192(24.7)					66(28.2)
No	284(26.3)					177(19.0)
Burnout		138.816	<0.001	0.274			60.062	<0.001	0.227
No	238(18.0)					140(15.7)
Yes	238(44.4)					103(37.5)
High job stress		175.669	<0.001	0.308			111.378	<0.001	0.309
No	280(18.9)					162(16.0)
Yes	196(52.4)					81(53.3)
Job satisfaction		21.015	<0.001	0.106			24.763	<0.001	0.146
Satisfied	414(24.3)					204(19.1)
Dissatisfied	62(41.3)					39(40.6)
Career choice regret		101.211	<0.001	0.234			24.576	<0.001	0.145
Other	281(19.9)					147(17.3)
Won't be a doctor (nurse)	195(43.8)					96(30.6)
Wished their child to be a doctor		44.123	<0.001	0.154			30.448	<0.001	0.162
No	244(34.1)					128(29.0)
Neutral	124(21.2)					60(18.1)
Yes	108(19.5)					55(14.0)
Sufficient personal time		56.976	<0.001	0.175			67.68	<0.001	0.241
Yes	46(15.5)					25(9.8)
Almost	175(21.2)					109(17.8)
No	255(34.8)					109(36.7)
Medical environment		29.42	<0.001	0.126			46.909	<0.001	0.201
Good	45(17.9)					46(12.0)
Normal	283(24.0)					155(22.8)
Bad	148(35.1)					42(42.0)
Clinic violence case		38.28	<0.001	0.144			21.903	<0.001	0.137
Never	226(20.9)					146(17.4)
1-3 times	217(31.0)					89(29.5)
> 4 times	33(45.2)					8(33.3)
Medical disputes		11.068	0.004	0.077			22.033	<0.001	0.138
Never	166(22.8)					121(18.5)
1-3 times	253(26.2)					91(20.8)
> 4 times	57(35.2)					31(41.9)
Operation accident		4.201	0.122	0.048			19.395	<0.001	0.129
Never	144(23.3)					173(18.8)
1-3 times	298(26.4)					64(27.1)
> 4 times	34(31.8)					6(66.7)

## Sheet: Univariate logistic regression
Supplementary table 2 | Univariate logistic regression
	Psychological distress
Variables	Docter		Nurse
	OR (95% CI)	P value	OR (95% CI)	P value
Gender(Female)	0.926(0.746-1.148)	0.481	0.948(0.2-4.494)	0.947
Academic degree		0.221		0.206
Doctor	1(reference)
Master	1.244(0.799-1.937)	0.335	1(reference)
Undergraduate	1.424(0.919-2.205)	0.113	0.399(0.129-1.237)	0.111
College and below	1.056(0.608-1.834)	0.848	0.463(0.147-1.458)	0.188
≥ 35 years old	0.986(0.799-1.218)	0.899	1.69(1.226-2.329)	0.001
Technical title		0.895		0.08
Junior	1(reference)		1(reference)
Intermediate	0.946(0.75-1.193)	0.638	1.003(0.685-1.469)	0.988
Senior	0.978(0.735-1.302)	0.881	2.691(1.134-6.387)	0.025
Monthly income		0.001		0.045
< 5000 CNY	1(reference)		1(reference)
5000-10000 CNY	0.745(0.569-0.976)	0.033	0.736(0.551-0.983)	0.038
> 10000 CNY	0.604(0.461-0.791)	<0.001	0.431(0.165-1.127)	0.086
Years of service		0.435		0.161
< 10 years	1(reference)		1(reference)
10-20 years	0.875(0.665-1.151)	0.339	1.235(0.887-1.72)	0.212
> 20 years	1.094(0.828-1.447)	0.527	1.622(0.902-2.918)	0.106
Hours worked per week		<0.001		<0.001
< 45 hours	1(reference)		1(reference)
45-55 hours	1.607(1.258-2.053)	<0.001	2.056(1.472-2.872)	<0.001
> 55 hours	2.144(1.529-3.006)	<0.001	2.78(1.433-5.392)	0.002
Marital status		0.16		0.092
Single	1(reference)		1(reference)
Couple	0.781(0.531-1.15)	0.211	0.628(0.358-1.101)	0.104
Married	0.77(0.586-1.012)	0.061	0.944(0.668-1.335)	0.744
Divorced or widowed	1.186(0.632-2.227)	0.595	2.182(0.861-5.531)	0.1
Whether have children(have)	0.968(0.783-1.196)	0.764	1.173(0.879-1.565)	0.277
Daily visits		0.585		0.884
< 10 patients	1(reference)		1(reference)
10-20 patients	0.904(0.719-1.137)	0.389	1.093(0.727-1.644)	0.668
20-30 patients	0.813(0.566-1.166)	0.261	1.063(0.655-1.724)	0.805
> 30 patients	1.065(0.694-1.636)	0.772	1.198(0.762-1.882)	0.435
Tube bed	1.315(0.949-1.821)	0.1	1.014(0.667-1.54)	0.95
Organization type		0.216		0.82
Stomatology hospitals	1(reference)		1(reference)
Dental departments in general hospitals	0.888(0.709-1.113)	0.303	0.994(0.706-1.400)	0.972
Dental clinics	0.674(0.411-1.107)	0.119	1.218(0.653-2.274)	0.535
Professional type		0.627		0.035
General Practice	1(reference)		1(reference)
Oral medicine	1.022(0.779-1.34)	0.878	1.029(0.707-1.499)	0.881
Maxillofacial surgery	1.116(0.776-1.604)	0.555	1.262(0.829-1.921)	0.277
Prosthodontics	0.99(0.685-1.429)	0.955	1.049(0.591-1.861)	0.871
Implant dentistry	0.747(0.415-1.347)	0.332	2.176(1.096-4.321)	0.026
Orthodontics	1.266(0.901-1.781)	0.174	0.48(0.248-0.929)	0.029
Commute time		0.223		0.015
< 15min	1(reference)		1(reference)
15-30min	1.214(0.912-1.615)	0.184	2.342(1.313-4.176)	0.004
30-45min	1.208(0.865-1.687)	0.268	2.785(1.520-5.105)	0.001
45-60min	1.421(0.971-2.081)	0.071	2.077(1.091-3.957)	0.026
> 60min	1.605(1.023-2.518)	0.04	2.844(1.427-5.670)	0.003
Don't undertake teaching tasks	1.087(0.879-1.343)	0.443	0.598(0.430-0.830)	0.002
Burnout	3.628(2.909-4.524)	<0.001	3.208(2.368-4.346)	<0.001
High job stress	4.723(3.711-6.010)	<0.001	5.993(4.180-8.592)	<0.001
Low job satisfaction	2.197(1.559-3.097)	<0.001	2.901(1.878-4.482)	<0.001
Career choice regret	3.134(2.494-3.938)	<0.001	2.109(1.564-2.843)	<0.001
Wished their child to be a doctor		<0.001		<0.001
No	1(reference)		1(reference)
Neutral	0.518(0.403-0.666)	<0.001	0.539(0.381-0.763)	<0.001
Yes	0.467(0.36-0.607)	<0.001	0.399(0.281-0.567)	<0.001
Sufficient personal time		<0.001		<0.001
Yes	1(reference)		1(reference)
Almost	1.459(1.022-2.082)	0.038	2.002(1.262-3.177)	0.003
No	2.905(2.049-4.120)	<0.001	5.357(3.33-8.618)	<0.001
Medical environment		<0.001		<0.001
Good	1(reference)		1(reference)
Normal	1.450(1.023-2.055)	0.037	2.165(1.516-3.092)	<0.001
Bad	2.485(1.700-3.631)	<0.001	5.321(3.219-8.795)	<0.001
Clinic Violence Case		<0.001		<0.001
Never	1(reference)		1(reference)
1-3 times	1.707(1.374-2.121)	<0.001	1.983(1.462-2.691)	<0.001
> 4 times	3.128(1.929-5.074)	<0.001	2.373(0.997-5.649)	0.051
Medical disputes		0.004		<0.001
Never	1(reference)		1(reference)
1-3 times	1.207(0.964-1.511)	0.101	1.159(0.855-1.570)	0.342
> 4 times	1.841(1.277-2.655)	0.001	3.176(1.922-5.247)	<0.001
Operation accident		0.124		<0.001
Never	1(reference)		1(reference)
1-3 times	1.179(0.938-1.482)	0.158	1.607(1.154-2.238)	0.005
> 4 times	1.533(0.980-2.399)	0.061	8.636(2.139-34.871)	0.002

## Sheet: Three screening method
Supplementary table 3 | Three screening method
	Initial logistic models																	Final logistic models
	Forward elimination method					Backward elimination method					Enter model							Forward elimination method					Backward elimination method					Enter model
	Docter		Nurse			Docter		Nurse			Docter			Nurse				Docter		Nurse			Docter		Nurse			Docter			Nurse
Variables	OR (95% CI)	P value	OR (95% CI)	P value		OR (95% CI)	P value	OR (95% CI)	P value		OR (95% CI)	P value	VIF	OR (95% CI)	P value	VIF		OR (95% CI)	P value	OR (95% CI)	P value		OR (95% CI)	P value	OR (95% CI)	P value		OR (95% CI)	P value	VIF	OR (95% CI)	P value	VIF
Gender(Female)
Academic degree
Doctor
Master
Undergraduate
College and below
≥ 35 years old			2.069(1.429-2.995)	<0.001				2.069(1.429-2.995)	<0.001					2.009(1.290-3.128)	0.002	1.918				2.069(1.429-2.995)	<0.001				2.069(1.429-2.995)	<0.001					2.069(1.429-2.995)	<0.001	1.173
Technical title															0.187	2.221
Junior														1(reference)
Intermediate														0.660(0.389-1.119)	0.123
Senior														1.371(0.473-3.975)	0.561
Monthly income		0.001		0.006			0.001		0.006			<0.001	1.094		0.01	1.421			0.001		0.006			0.001		0.006			0.001	1.017		0.006	1.179
< 5000 CNY	1(reference)		1(reference)			1(reference)		1(reference)			1(reference)			1(reference)				1(reference)		1(reference)			1(reference)		1(reference)			1(reference)			1(reference)
5000-10000 CNY	0.694(0.516-0.933)	0.016	0.654(0.469-0.913)	0.013		0.694(0.516-0.933)	0.016	0.654(0.469-0.913)	0.013		0.664(0.491-0.898)	0.008		0.618(0.432-0.884)	0.008			0.694(0.516-0.933)	0.016	0.654(0.469-0.913)	0.013		0.694(0.516-0.933)	0.016	0.654(0.469-0.913)	0.013		0.694(0.516-0.933)	0.016		0.654(0.469-0.913)	0.013
> 10000 CNY	0.558(0.415-0.750)	<0.001	0.279(0.101-0.768)	0.013		0.558(0.415-0.750)	<0.001	0.279(0.101-0.768)	0.013		0.514(0.376-0.702)	<0.001		0.300(0.101-0.889)	0.03			0.558(0.415-0.750)	<0.001	0.279(0.101-0.768)	0.013		0.558(0.415-0.750)	<0.001	0.279(0.101-0.768)	0.013		0.558(0.415-0.750)	<0.001		0.279(0.101-0.768)	0.013
Years of service
< 10 years
10-20 years
> 20 years
Hours worked per week				0.015					0.015			0.129	1.105		0.038	1.114					0.015					0.015						0.015	1.097
< 45 hours			1(reference)					1(reference)			1(reference)			1(reference)						1(reference)					1(reference)						1(reference)
45-55 hours			1.493(1.025-2.175)	0.037				1.493(1.025-2.175)	0.037		1.31(0.994-1.728)	0.055		1.436(0.972-2.123)	0.008					1.493(1.025-2.175)	0.037				1.493(1.025-2.175)	0.037					1.493(1.025-2.175)	0.037
> 55 hours			2.433(1.127-5.253)	0.024				2.433(1.127-5.253)	0.024		1.247(0.843-1.845)	0.269		2.266(1.026-5.007)	0.03					2.433(1.127-5.253)	0.024				2.433(1.127-5.253)	0.024					2.433(1.127-5.253)	0.024
Marital status
Single
Couple
Married
Divorced or widowed
Whether have children
Daily visits
< 10 patients
10-20 patients
20-30 patients
> 30 patients
Tube bed
Organization type
Stomatology hospitals
Dental departments in general hospitals
Dental clinics
Professional type															0.23	1.069
General Practice														1(reference)
Oral medicine														1.232(0.804-1.888)	0.339
Maxillofacial surgery														1.167(0.72-1.89)	0.531
Prosthodontics														1.41(0.75-2.648)	0.286
Implant dentistry														2.154(0.959-4.835)	0.063
Orthodontics														0.654(0.312-1.37)	0.26
Commute time															0.103	1.046
< 15min														1(reference)
15-30min														2.322(1.229-4.389)	0.009
30-45min														2.383(1.215-4.674)	0.011
45-60min														1.902(0.929-3.894)	0.079
> 60min														2.334(1.078-5.055)	0.031
Don't undertake teaching tasks														0.774(0.524-1.143)	0.197	1.219
Psychological distress
Burnout	2.171(1.699-2.773)	<0.001	1.772(1.238-2.536)	0.002		2.171(1.699-2.773)	<0.001	1.772(1.238-2.536)	0.002		2.049(1.595-2.633)	<0.001	1.214	1.496(1.024-2.186)	0.037	1.215		2.171(1.699-2.773)	<0.001	1.772(1.238-2.536)	0.002		2.171(1.699-2.773)	<0.001	1.772(1.238-2.536)	0.002		2.171(1.699-2.773)	<0.001	1.175	1.772(1.238-2.536)	0.002	1.171
High job stress	3.017(2.306-3.946)	<0.001	3.37(2.233-5.086)	<0.001		3.017(2.306-3.946)	<0.001	3.37(2.233-5.086)	<0.001		2.884(2.19-3.797)	<0.001	1.225	3.278(2.132-5.041)	<0.001	1.245		3.017(2.306-3.946)	<0.001	3.37(2.233-5.086)	<0.001		3.017(2.306-3.946)	<0.001	3.37(2.233-5.086)	<0.001		3.017(2.306-3.946)	<0.001	1.194	3.37(2.233-5.086)	<0.001	1.232
Low job satisfaction			1.742(1.05-2.892)	0.032				1.742(1.05-2.892)	0.032		1.147(0.766-1.718)	0.505	1.067	1.75(1.031-2.968)	0.038	1.064				1.742(1.05-2.892)	0.032				1.742(1.05-2.892)	0.032					1.742(1.05-2.892)	0.032	1.057
Career choice regret	2.05(1.594-2.637)	<0.001				2.05(1.594-2.637)	<0.001				2.127(1.562-2.896)	<0.001	1.46	0.99(0.646-1.518)	0.965	1.512		2.05(1.594-2.637)	<0.001				2.05(1.594-2.637)	<0.001				2.05(1.594-2.637)	<0.001	1.102
Wished their child to be a doctor												0.824	1.472		0.736	1.199
No											1(reference)			1(reference)
Neutral											1.029(0.751-1.41)	0.859		0.862(0.552-1.345)	0.512
Yes											1.11(0.786-1.567)	0.553		0.84(0.52-1.357)	0.476
Sufficient personal time		0.003		0.001			0.003		0.001			0.017	1.198		0.005	1.212			0.003		0.001			0.003		0.001			0.003	1.099		0.001	1.179
Yes	1(reference)		1(reference)			1(reference)		1(reference)			1(reference)			1(reference)				1(reference)		1(reference)			1(reference)		1(reference)			1(reference)			1(reference)
Almost	1.225(0.843-1.782)	0.288	1.37(0.843-2.228)	0.204		1.225(0.843-1.782)	0.288	1.37(0.843-2.228)	0.204		1.173(0.8-1.72)	0.413		1.367(0.83-2.252)	0.22			1.225(0.843-1.782)	0.288	1.37(0.843-2.228)	0.204		1.225(0.843-1.782)	0.288	1.37(0.843-2.228)	0.204		1.225(0.843-1.782)	0.288		1.37(0.843-2.228)	0.204
No	1.735(1.188-2.533)	0.004	2.347(1.385-3.976)	0.002		1.735(1.188-2.533)	0.004	2.347(1.385-3.976)	0.002		1.611(1.084-2.394)	0.018		2.25(1.304-3.883)	0.004			1.735(1.188-2.533)	0.004	2.347(1.385-3.976)	0.002		1.735(1.188-2.533)	0.004	2.347(1.385-3.976)	0.002		1.735(1.188-2.533)	0.004		2.347(1.385-3.976)	0.002
Medical environment				0.009					0.009			0.63	1.248		0.048	1.252					0.009					0.009						0.009	1.134
Good			1(reference)					1(reference)			1(reference)			1(reference)						1(reference)					1(reference)						1(reference)
Normal			1.741(1.18-2.57)	0.005				1.741(1.18-2.57)	0.005		1.085(0.738-1.597)	0.678		1.633(1.085-2.458)	0.019					1.741(1.18-2.57)	0.005				1.741(1.18-2.57)	0.005					1.741(1.18-2.57)	0.005
Bad			2.2(1.209-4.004)	0.01				2.2(1.209-4.004)	0.01		0.948(0.604-1.488)	0.817		1.868(0.979-3.566)	0.058					2.2(1.209-4.004)	0.01				2.2(1.209-4.004)	0.01					2.2(1.209-4.004)	0.01
Clinic Violence Case												0.067	1.255		0.499	1.283
Never											1(reference)			1(reference)
1-3 times											1.323(1.026-1.706)	0.031		1.259(0.856-1.851)	0.242
> 4 times											1.543(0.848-2.808)	0.156		1.031(0.323-3.293)	0.958
Medical disputes												0.862	1.241		0.076	1.34
Never											1(reference)			1(reference)
1-3 times											0.972(0.749-1.261)	0.83		0.858(0.596-1.234)	0.409
> 4 times											1.09(0.69-1.723)	0.71		1.771(0.94-3.337)	0.077
Operation accident															0.103	1.17
Never														1(reference)
1-3 times														1.277(0.857-1.903)	0.23
> 4 times														4.366(0.907-21.017)	0.066
